# Supplementary material for: INdoor Home Air Level Exploration (INHALE) Study: Protocol to Monitor Indoor Pollution in British Dwellings
Source: Int J Environ Res Public Health. 2025 Oct 27;22(11):1635. doi: 10.3390/ijerph22111635 (PMC12653005; doi:10.3390/ijerph22111635)
Supplement: Supplementary file 1 [file ijerph-22-01635-s001.zip]

Archive with 9 entries (9 files):
- Supplementary Files S1.pdf
- Supplementary Files S2.pdf
- Supplementary Files S3.pdf
- Supplementary Files S4.pdf
- Supplementary Files S5.pdf
- Supplementary Files S6.pdf
- Supplementary Files S7.pdf
- Supplementary Files S8.pdf
- Supplementary Files S9.pdf
